# Supplementary material for: Methyl 2-(2-hydroxy­acetamido)benzoate
Source: Acta Crystallogr Sect E Struct Rep Online. 2010 Mar 24;66(Pt 4):o913. doi: 10.1107/S1600536810009451 (PMC2983757; doi:10.1107/S1600536810009451)
Supplement: Supplementary file 1 [file e-66-0o913-sup1.cif]

##############################################################################
###                                                                        ###
###        Electronic paper (Acta Crystallographica Section E)             ###
###                                                                        ###
##############################################################################
#                                                                            #
# This CIF contains the data in a paper accepted for publication in Acta     #
# Crystallographica Section E. It conforms to the requirements of Notes      #
# for Authors for Section E, and has been peer reviewed under the auspices   #
# of the IUCr Commission on Journals.                                        #
#                                                                            #
# Full details of the Crystallographic Information File format               #
# are given in the paper "The Crystallographic Information File (CIF):       #
# a New Standard Archive File for Crystallography" by S. R. Hall, F. H.      #
# Allen and I. D. Brown [Acta Cryst. (1991), A47, 655-685].                  #
#                                                                            #
# The current version of the core CIF dictionary is obtainable from          #
# ftp://ftp.iucr.org/pub/cif_core.dic. The current version number is 2.4.    #
#                                                                            #
# Software is freely available for graphical display of the structure(s) in  #
# this CIF.  For information consult the CIF home page http://www.iucr.org/  #
# cif/home.html                                                              #
#                                                                            #
# This file may be used for bona fide research purposes within the           #
# scientific community so long as proper attribution is given to the journal # 
# article from which it was obtained.                                        #
#                                                                            #
##############################################################################
                                             
data_global
_journal_date_recd_electronic     2010-01-19
_journal_date_accepted     2010-03-12
_journal_name_full     'Acta Crystallographica, Section E'
_journal_year     2010
_journal_volume     66
_journal_issue      4
_journal_page_first     o913
_journal_page_last     o913
_journal_paper_category     QO
_journal_coeditor_code     OM2318
_publ_contact_author_name     'Sadaf Saeed'
_publ_contact_author_address
;
Department of Chemistry
Quaid-i-Azam University
Islamabad
Pakistan
;
_publ_contact_author_email     sadaf03_2000@yahoo.com
_publ_contact_author_fax     ?
_publ_contact_author_phone     ?
_publ_section_title
;
Methyl 2-(2-hydroxyacetamido)benzoate
;
loop_
    _publ_author_name
    _publ_author_footnote
    _publ_author_address
    'Alam, Samina' .
;
Department of Chemistry
Quaid-i-Azam University
Islamabad
Pakistan
;
    'Saeed, Sadaf' .
;
Department of Chemistry
Quaid-i-Azam University
Islamabad
Pakistan
;
    'Fischer, Andreas' .
;
Inorganic Chemistry
School of Chemical Science and Engineering
Royal Institute of Technology (KTH)
100 44 Stockholm
Sweden
;
    'Khan, Naeema' .
;
Department of Chemistry
Quaid-i-Azam University
Islamabad
Pakistan
;
data_I
_chemical_name_systematic
;
Methyl 2-(2-hydroxyacetamido)benzoate
;
_chemical_formula_moiety     'C10 H11 N O4'
_chemical_formula_sum     'C10 H11 N O4'
_chemical_formula_iupac     'C10 H11 N O4'
_chemical_formula_weight     209.201
_symmetry_cell_setting     'orthorhombic'
_symmetry_space_group_name_H-M     'P 21 21 21'
_symmetry_space_group_name_Hall     'P 2ac 2ab'
loop_
    _symmetry_equiv_pos_as_xyz
    'x, y, z'
    '-x+1/2, -y, z+1/2'
    'x+1/2, -y+1/2, -z'
    '-x, y+1/2, -z+1/2'
_cell_length_a     3.938(2)
_cell_length_b     8.808(4)
_cell_length_c     27.94(4)
_cell_angle_alpha     90.00
_cell_angle_beta     90.00
_cell_angle_gamma     90.00
_cell_volume     969.1(15)
_cell_formula_units_Z     4
_cell_measurement_reflns_used     20
_cell_measurement_theta_min     5.9
_cell_measurement_theta_max     19.1
_cell_measurement_temperature     299
_exptl_crystal_description     needle
_exptl_crystal_colour     colourless
_exptl_crystal_size_max     0.60
_exptl_crystal_size_mid     0.13
_exptl_crystal_size_min     0.07
_exptl_crystal_density_diffrn     1.434
_exptl_crystal_density_method     'not measured'
_exptl_crystal_F_000     440
_exptl_absorpt_coefficient_mu     0.112
_exptl_absorpt_correction_type     none
_exptl_absorpt_correction_T_min     ?
_exptl_absorpt_correction_T_max     ?
_exptl_special_details
;
;
_diffrn_ambient_temperature     299
_diffrn_radiation_type     'MoK\a'
loop_
    _diffrn_radiation_wavelength
    0.71073
_diffrn_radiation_source     'fine-focus sealed tube'
_diffrn_measurement_device     'Nonius KappaCCD'
_diffrn_measurement_method     '\f and \w'
_diffrn_reflns_number     7794
_diffrn_reflns_av_R_equivalents     0.104
_diffrn_reflns_av_sigmaI/netI     0.048
_diffrn_reflns_theta_min     4.63
_diffrn_reflns_theta_max     25.50
_diffrn_reflns_theta_full     25.50
_diffrn_measured_fraction_theta_max     0.989
_diffrn_measured_fraction_theta_full     0.989
_diffrn_reflns_limit_h_min     -4
_diffrn_reflns_limit_h_max     4
_diffrn_reflns_limit_k_min     -10
_diffrn_reflns_limit_k_max     10
_diffrn_reflns_limit_l_min     -33
_diffrn_reflns_limit_l_max     33
_refine_special_details
;
Refinement of <i>F</i>^2^ against ALL reflections. The weighted <i>R</i>-factor
<i>wR</i> and goodness of fit <i>S</i> are based on <i>F</i>^2^, conventional
<i>R</i>-factors <i>R</i> are based on <i>F</i>, with <i>F</i> set to zero for
negative <i>F</i>^2^. The threshold expression of <i>F</i>^2^ >
\s(<i>F</i>^2^) is used only for calculating <i>R</i>-factors(gt) <i>etc</i>.
and is not relevant to the choice of reflections for refinement.
<i>R</i>-factors based on <i>F</i>^2^ are statistically about twice as large
as those based on <i>F</i>, and <i>R</i>- factors based on ALL data will be
even larger.
;
_reflns_number_total     1107
_reflns_number_gt     846
_reflns_threshold_expression     I>2\s(I)
_refine_ls_structure_factor_coef     Fsqd
_refine_ls_matrix_type     full
_refine_ls_R_factor_all     0.080
_refine_ls_R_factor_gt     0.051
_refine_ls_wR_factor_gt     0.109
_refine_ls_wR_factor_ref     0.127
_refine_ls_goodness_of_fit_ref     1.12
_refine_ls_restrained_S_all     1.12
_refine_ls_number_reflns     1107
_refine_ls_number_parameters     137
_refine_ls_number_restraints     0
_refine_ls_hydrogen_treatment     constr
_refine_ls_weighting_scheme     calc
_refine_ls_weighting_details
         'calc w=1/[\s^2^(Fo^2^)+(0.0491P)^2^+0.4762P] where P=(Fo^2^+2Fc^2^)/3'
_atom_sites_solution_primary     direct
_atom_sites_solution_secondary     difmap
_refine_ls_shift/su_max     ?
_refine_ls_shift/su_max_lt     0.001
_refine_ls_shift/su_mean     0.000
_refine_diff_density_max     0.179
_refine_diff_density_min     -0.211
_refine_ls_extinction_method     none
_refine_ls_extinction_coef     ?
_refine_ls_abs_structure_Flack     .
loop_
    _atom_type_symbol
    _atom_type_description
    _atom_type_scat_dispersion_real
    _atom_type_scat_dispersion_imag
    _atom_type_scat_source
    'C' 'C' 0.0033 0.0000
                         'International Tables Vol C Tables 4.2.6.8 and 6.1.1.4'
    'H' 'H' 0.0000 0.0000
                         'International Tables Vol C Tables 4.2.6.8 and 6.1.1.4'
    'N' 'N' 0.0061 0.0000
                         'International Tables Vol C Tables 4.2.6.8 and 6.1.1.4'
    'O' 'O' 0.0106 0.0000
                         'International Tables Vol C Tables 4.2.6.8 and 6.1.1.4'
_computing_data_collection     'COLLECT (Nonius, 1999)'
_computing_cell_refinement     'DIRAX (Duisenberg, 1992)'
_computing_data_reduction     'EvalCCD (Duisenberg <i>et al.</i>,  2003)'
_computing_structure_solution     'SHELXS97 (Sheldrick, 2008)'
_computing_structure_refinement     'SHELXL97 (Sheldrick, 2008)'
_computing_molecular_graphics     'DIAMOND (Brandenburg, 2006)'
_computing_publication_material     'publCIF (Westrip, 2010)'
loop_
    _atom_site_type_symbol
    _atom_site_label
    _atom_site_fract_x
    _atom_site_fract_y
    _atom_site_fract_z
    _atom_site_U_iso_or_equiv
    _atom_site_adp_type
    _atom_site_calc_flag
    _atom_site_refinement_flags
    _atom_site_occupancy
    _atom_site_disorder_assembly
    _atom_site_disorder_group
    C C1 0.9247(10) 0.4009(4) 0.09627(12) 0.0331(9) Uani d . 1 . .
    C C2 1.0237(11) 0.3866(4) 0.04884(13) 0.0425(10) Uani d . 1 . .
    C C3 1.1821(12) 0.5015(5) 0.02483(13) 0.0467(11) Uani d . 1 . .
    C C4 1.2470(12) 0.6356(5) 0.04868(14) 0.0468(11) Uani d . 1 . .
    C C5 1.1577(11) 0.6541(4) 0.09563(13) 0.0421(10) Uani d . 1 . .
    C C6 0.9931(9) 0.5380(4) 0.12037(12) 0.0338(9) Uani d . 1 . .
    C C7 0.9656(11) 0.6678(4) 0.19938(13) 0.0382(10) Uani d . 1 . .
    C C8 0.8338(11) 0.6424(4) 0.24887(13) 0.0429(10) Uani d . 1 . .
    C C9 0.7492(10) 0.2746(4) 0.12057(13) 0.0368(9) Uani d . 1 . .
    C C10 0.5821(14) 0.0186(4) 0.11595(17) 0.0627(14) Uani d . 1 . .
    N N1 0.8981(9) 0.5541(3) 0.16834(10) 0.0367(8) Uani d . 1 . .
    O O1 0.6276(7) 0.5119(3) 0.25294(8) 0.0482(8) Uani d . 1 . .
    O O2 1.1235(9) 0.7833(3) 0.18947(9) 0.0545(9) Uani d . 1 . .
    O O3 0.6172(9) 0.2797(3) 0.15945(10) 0.0546(8) Uani d . 1 . .
    O O4 0.7495(8) 0.1475(3) 0.09478(9) 0.0529(8) Uani d . 1 . .
    H H2 0.9631 0.2943 0.0312 0.051 Uiso d R 1 . .
    H H3 1.2568 0.4854 -0.0104 0.056 Uiso d R 1 . .
    H H4 1.3879 0.7148 0.0317 0.056 Uiso d R 1 . .
    H H5 1.2063 0.7559 0.1121 0.051 Uiso d R 1 . .
    H H8A 0.6860 0.7378 0.2595 0.051 Uiso d R 1 . .
    H H8B 1.0239 0.6257 0.2695 0.051 Uiso d R 1 . .
    H H10A 0.7049 -0.0132 0.1439 0.075 Uiso calc R 1 . .
    H H10B 0.5749 -0.0631 0.0932 0.075 Uiso calc R 1 . .
    H H10C 0.3548 0.0462 0.1248 0.075 Uiso calc R 1 . .
    H H1N 0.7402 0.4862 0.1774 0.044 Uiso d R 1 . .
    H H1 0.7463 0.4332 0.2647 0.058 Uiso d R 1 . .
loop_
    _atom_site_aniso_label
    _atom_site_aniso_U_11
    _atom_site_aniso_U_22
    _atom_site_aniso_U_33
    _atom_site_aniso_U_12
    _atom_site_aniso_U_13
    _atom_site_aniso_U_23
    C1 0.038(2) 0.0260(18) 0.0351(17) 0.0004(18) -0.0033(18) 0.0036(15)
    C2 0.050(3) 0.037(2) 0.041(2) -0.002(2) -0.003(2) -0.0059(17)
    C3 0.055(3) 0.049(2) 0.0360(18) 0.002(2) 0.004(2) 0.002(2)
    C4 0.052(3) 0.043(2) 0.045(2) -0.005(2) 0.005(2) 0.0112(19)
    C5 0.050(3) 0.032(2) 0.044(2) -0.008(2) 0.002(2) 0.0064(18)
    C6 0.033(2) 0.034(2) 0.0344(17) -0.0008(18) -0.0028(17) 0.0025(16)
    C7 0.042(2) 0.0298(19) 0.043(2) 0.002(2) -0.0050(18) -0.0055(17)
    C8 0.046(2) 0.040(2) 0.0422(19) 0.005(2) -0.001(2) -0.0041(18)
    C9 0.039(2) 0.0304(19) 0.0405(19) -0.0024(19) -0.005(2) -0.0016(17)
    C10 0.075(4) 0.030(2) 0.083(3) -0.015(3) 0.006(3) 0.001(2)
    N1 0.0444(19) 0.0288(15) 0.0370(15) -0.0097(17) 0.0031(16) -0.0025(13)
    O1 0.060(2) 0.0346(14) 0.0502(14) 0.0024(16) 0.0045(16) 0.0060(13)
    O2 0.079(2) 0.0317(14) 0.0528(15) -0.0158(18) 0.0039(17) -0.0075(13)
    O3 0.079(2) 0.0363(14) 0.0487(15) -0.0143(18) 0.0146(17) -0.0024(13)
    O4 0.073(2) 0.0281(14) 0.0577(16) -0.0129(15) 0.0110(17) -0.0084(13)
_geom_special_details
;
All e.s.d.'s (except the e.s.d. in the dihedral angle between two l.s. planes)
are estimated using the full covariance matrix. The cell e.s.d.'s are taken
into account individually in the estimation of e.s.d.'s in distances, angles
and torsion angles; correlations between e.s.d.'s in cell parameters are only
used when they are defined by crystal symmetry. An approximate (isotropic)
treatment of cell e.s.d.'s is used for estimating e.s.d.'s involving l.s.
planes.
;
loop_
    _geom_bond_atom_site_label_1
    _geom_bond_atom_site_label_2
    _geom_bond_site_symmetry_2
    _geom_bond_distance
    _geom_bond_publ_flag
    C1 C2 . 1.387(5) ?
    C1 C6 . 1.409(5) ?
    C1 C9 . 1.475(5) ?
    C2 C3 . 1.365(5) ?
    C3 C4 . 1.380(6) ?
    C4 C5 . 1.368(5) ?
    C5 C6 . 1.394(5) ?
    C6 N1 . 1.399(5) ?
    C7 O2 . 1.224(4) ?
    C7 N1 . 1.351(5) ?
    C7 C8 . 1.493(5) ?
    C8 O1 . 1.412(5) ?
    C9 O3 . 1.205(4) ?
    C9 O4 . 1.331(4) ?
    C10 O4 . 1.440(5) ?
    C2 H2 . 0.9802 ?
    C3 H3 . 1.0375 ?
    C4 H4 . 1.0097 ?
    C5 H5 . 1.0250 ?
    C8 H8A . 1.0646 ?
    C8 H8B . 0.9558 ?
    C10 H10A . 0.9600 ?
    C10 H10B . 0.9600 ?
    C10 H10C . 0.9600 ?
    N1 H1N . 0.8989 ?
    O1 H1 . 0.8986 ?
loop_
    _geom_angle_atom_site_label_1
    _geom_angle_atom_site_label_2
    _geom_angle_atom_site_label_3
    _geom_angle_site_symmetry_1
    _geom_angle_site_symmetry_3
    _geom_angle
    _geom_angle_publ_flag
    C2 C1 C6 . . 118.7(3) ?
    C2 C1 C9 . . 120.2(3) ?
    C6 C1 C9 . . 121.1(3) ?
    C3 C2 C1 . . 122.1(4) ?
    C2 C3 C4 . . 118.8(3) ?
    C5 C4 C3 . . 121.1(4) ?
    C4 C5 C6 . . 120.5(4) ?
    C5 C6 N1 . . 121.7(3) ?
    C5 C6 C1 . . 118.8(3) ?
    N1 C6 C1 . . 119.5(3) ?
    O2 C7 N1 . . 124.8(3) ?
    O2 C7 C8 . . 120.7(3) ?
    N1 C7 C8 . . 114.5(3) ?
    O1 C8 C7 . . 113.3(3) ?
    O3 C9 O4 . . 121.4(3) ?
    O3 C9 C1 . . 126.0(3) ?
    O4 C9 C1 . . 112.6(3) ?
    C7 N1 C6 . . 129.6(3) ?
    C9 O4 C10 . . 116.1(3) ?
    C3 C2 H2 . . 118.6 ?
    C1 C2 H2 . . 119.1 ?
    C2 C3 H3 . . 119.7 ?
    C4 C3 H3 . . 121.5 ?
    C5 C4 H4 . . 120.6 ?
    C3 C4 H4 . . 117.8 ?
    C4 C5 H5 . . 119.0 ?
    C6 C5 H5 . . 120.4 ?
    O1 C8 H8A . . 107.8 ?
    C7 C8 H8A . . 109.4 ?
    O1 C8 H8B . . 106.0 ?
    C7 C8 H8B . . 108.0 ?
    H8A C8 H8B . . 112.4 ?
    O4 C10 H10A . . 109.5 ?
    O4 C10 H10B . . 109.5 ?
    H10A C10 H10B . . 109.5 ?
    O4 C10 H10C . . 109.5 ?
    H10A C10 H10C . . 109.5 ?
    H10B C10 H10C . . 109.5 ?
    C7 N1 H1N . . 116.6 ?
    C6 N1 H1N . . 112.8 ?
    C8 O1 H1 . . 111.0 ?
loop_
    _geom_hbond_atom_site_label_D
    _geom_hbond_atom_site_label_H
    _geom_hbond_atom_site_label_A
    _geom_hbond_site_symmetry_A
    _geom_hbond_distance_DH
    _geom_hbond_distance_HA
    _geom_hbond_distance_DA
    _geom_hbond_angle_DHA
    _geom_hbond_publ_flag
    N1 H1N O3 . 0.90 1.95 2.669(4) 136 yes
    O1 H1 O2 4_745 0.90 1.91 2.758(4) 157 yes
