# Supplementary material for: Methyl 2-(2-hydroxy­acetamido)benzoate
Source: Acta Crystallogr Sect E Struct Rep Online. 2010 Mar 24;66(Pt 4):o913. doi: 10.1107/S1600536810009451 (PMC2983757; doi:10.1107/S1600536810009451)
Supplement: Supplementary file 2 [file e-66-0o913-Isup2.hkl]

# 
# h,k,l, Fc-squared, Fo-squared, sigma(Fo-squared) and status flag 
# 
data_I
_shelx_title ' Compound X' 
_shelx_refln_list_code          4 
_shelx_F_calc_maximum       85.05 
_exptl_crystal_F_000       440.00 
_reflns_d_resolution_high  0.8253 
 
loop_ 
 _symmetry_equiv_pos_as_xyz 
 'x, y, z' 
 '-x+1/2, -y, z+1/2' 
 'x+1/2, -y+1/2, -z' 
 '-x, y+1/2, -z+1/2' 
 
_cell_length_a     3.9380 
_cell_length_b     8.8080 
_cell_length_c    27.9370 
_cell_angle_alpha  90.000 
_cell_angle_beta   90.000 
_cell_angle_gamma  90.000 
 
_shelx_F_squared_multiplier     1.000 
 
loop_ 
 _refln_index_h 
 _refln_index_k 
 _refln_index_l 
 _refln_F_squared_calc 
 _refln_F_squared_meas 
 _refln_F_squared_sigma 
 _refln_observed_status 
   2   0   0       68.81       60.64      5.07 o 
   4   0   0        1.43        4.14      5.25 o 
   1   1   0        3.65        6.28      1.29 o 
   2   1   0        3.32        4.90      1.32 o 
   3   1   0      344.48      344.41      9.75 o 
   4   1   0        4.25       10.47      3.93 o 
   0   2   0      164.62      142.25      3.88 o 
   1   2   0      139.51      113.00      3.64 o 
   2   2   0      320.29      301.55     18.33 o 
   3   2   0       64.32       64.67      5.93 o 
   4   2   0        6.05       13.94     15.75 o 
   1   3   0       60.67       71.28      1.80 o 
   2   3   0        6.91        6.85      1.74 o 
   3   3   0       54.11       58.63      4.42 o 
   4   3   0        0.00        0.86      3.98 o 
   0   4   0      423.92      438.92      7.61 o 
   1   4   0       59.60       63.79      1.50 o 
   2   4   0        0.74        0.26      2.45 o 
   3   4   0        1.85       11.43     11.07 o 
   4   4   0       21.47       24.69      4.58 o 
   1   5   0      215.68      231.28      6.60 o 
   2   5   0       10.18       18.36      2.71 o 
   3   5   0        0.07        9.95      4.70 o 
   4   5   0        1.33        7.47      8.29 o 
   0   6   0      545.81      584.38     19.13 o 
   1   6   0       67.83       61.78      2.79 o 
   2   6   0       21.38       32.82      6.49 o 
   3   6   0      101.33       99.36      5.47 o 
   1   7   0      878.01      840.46     16.10 o 
   2   7   0       23.06       26.65      3.39 o 
   3   7   0        2.52       12.63      7.95 o 
   0   8   0      289.61      282.47     21.10 o 
   1   8   0      179.27      187.63     10.10 o 
   2   8   0      111.91      116.80      8.64 o 
   3   8   0        4.58       -6.11      9.08 o 
   1   9   0       76.97       75.45      5.22 o 
   2   9   0        4.47       17.31      6.72 o 
   0  10   0       11.98       16.55      9.48 o 
   1  10   0       34.68       34.33      7.29 o 
   1   0   1     2107.13     1807.97     53.01 o 
   2   0   1      313.20      286.99     14.06 o 
   3   0   1       22.70       14.93      2.77 o 
   4   0   1       33.52       27.04      3.81 o 
   1   1   1     6279.88     5972.17    147.79 o 
   2   1   1       43.54       41.17      1.28 o 
   3   1   1        9.66       10.76      1.71 o 
   4   1   1       29.06       26.31      3.09 o 
   0   2   1     2646.15     2563.88     64.57 o 
   1   2   1      233.18      246.20      5.85 o 
   2   2   1       92.58       96.40      3.34 o 
   3   2   1       42.38       48.53      2.56 o 
   4   2   1        3.23        9.83      3.16 o 
   0   3   1        7.39        6.03      0.93 o 
   1   3   1     1004.54     1017.51     22.51 o 
   2   3   1      206.22      189.88      7.45 o 
   3   3   1       33.53       34.04      2.16 o 
   4   3   1        3.76        4.43      2.78 o 
   0   4   1      507.29      535.00      4.98 o 
   1   4   1      795.52      805.95     20.29 o 
   2   4   1      137.40      122.33      2.29 o 
   3   4   1       52.14       46.46      2.31 o 
   4   4   1        6.70        7.10      4.58 o 
   0   5   1        1.20       -0.39      1.43 o 
   1   5   1       56.05       49.32      1.27 o 
   2   5   1       82.57       81.36      2.84 o 
   3   5   1       11.62       14.67      4.45 o 
   4   5   1        2.13       13.26      5.43 o 
   0   6   1      133.22      134.71      2.65 o 
   1   6   1        9.76        7.72      1.23 o 
   2   6   1      308.29      287.22     11.71 o 
   3   6   1       23.28       30.28      7.06 o 
   0   7   1      217.85      217.01      6.07 o 
   1   7   1      133.31      129.22      4.43 o 
   2   7   1       98.96       92.72      2.56 o 
   3   7   1       32.54       40.52      4.46 o 
   0   8   1     1553.20     1529.32     32.90 o 
   1   8   1       97.91       95.13      3.07 o 
   2   8   1       23.52       27.56      4.68 o 
   3   8   1        2.35        6.25      6.50 o 
   0   9   1        1.97        7.92      3.72 o 
   1   9   1        2.54        7.27      3.59 o 
   2   9   1       18.46       24.25      4.91 o 
   0  10   1       18.62       22.31      6.51 o 
   1  10   1       38.73       38.15      5.30 o 
   1   0   2     1853.31     1510.45     37.12 o 
   2   0   2      124.72      130.12      5.12 o 
   3   0   2       55.44       51.31      3.32 o 
   4   0   2       83.46       96.18      4.48 o 
   1   1   2     6920.05     6638.23    166.40 o 
   2   1   2      342.51      314.75      7.76 o 
   3   1   2       85.59       80.85      2.73 o 
   4   1   2        4.17        4.98      2.67 o 
   0   2   2      309.51      328.84      3.98 o 
   1   2   2     1100.55     1065.26     28.73 o 
   2   2   2       16.50       14.16      1.33 o 
   3   2   2      165.62      160.22      3.05 o 
   4   2   2        5.94        7.29      3.32 o 
   0   3   2      402.80      435.63      5.80 o 
   1   3   2      204.80      192.23      5.65 o 
   2   3   2       98.62      102.26      4.33 o 
   3   3   2       17.44       23.50      1.98 o 
   4   3   2        3.60        1.97      2.95 o 
   0   4   2     1124.17     1195.81     14.66 o 
   1   4   2       58.43       49.43      1.95 o 
   2   4   2        9.29       12.69      2.14 o 
   3   4   2        1.20        2.37      2.13 o 
   4   4   2        9.35       15.33      5.26 o 
   0   5   2       20.19       33.29      2.27 o 
   1   5   2      652.55      679.98     11.12 o 
   2   5   2       95.47      102.39      4.78 o 
   3   5   2       60.45       66.27      4.03 o 
   4   5   2       16.76       12.96     10.67 o 
   0   6   2        7.11        9.47      1.90 o 
   1   6   2       84.43       81.15      2.46 o 
   2   6   2      309.34      304.96      8.54 o 
   3   6   2        3.46       10.35      5.59 o 
   0   7   2      177.83      182.55      3.75 o 
   1   7   2      632.74      628.10      7.84 o 
   2   7   2        7.56        8.11      3.71 o 
   3   7   2       36.12       41.06      4.05 o 
   0   8   2       49.03       43.18      4.44 o 
   1   8   2        0.39        5.55      2.51 o 
   2   8   2       37.45       40.95      3.04 o 
   3   8   2        1.96       -1.14      9.03 o 
   0   9   2        0.11        9.42      3.86 o 
   1   9   2       55.52       54.00      7.40 o 
   2   9   2       24.50       27.18      6.42 o 
   0  10   2        2.52       -7.06      4.71 o 
   1  10   2        5.70       -2.02      4.61 o 
   1   0   3      684.83      721.61     24.62 o 
   2   0   3       28.65       22.06      2.17 o 
   3   0   3        0.76       -1.45      1.88 o 
   4   0   3        6.25        8.02      3.59 o 
   1   1   3     5066.81     4865.88    104.48 o 
   2   1   3      497.23      457.27     11.36 o 
   3   1   3       66.48       58.49      1.68 o 
   4   1   3       32.12       26.03      2.75 o 
   0   2   3        0.05        5.91      2.22 o 
   1   2   3     1103.09     1107.44     27.70 o 
   2   2   3     1640.83     1477.70     42.75 o 
   3   2   3        3.46        3.54      1.67 o 
   4   2   3        7.31        8.71      3.59 o 
   0   3   3      631.05      646.14      7.85 o 
   1   3   3      719.08      777.38     19.75 o 
   2   3   3      767.51      742.96     17.28 o 
   3   3   3       20.88       23.89      1.95 o 
   4   3   3        0.58        1.76      3.12 o 
   0   4   3       86.59       90.20      2.25 o 
   1   4   3       36.50       45.65      1.06 o 
   2   4   3      181.04      177.16      4.12 o 
   3   4   3       18.59       20.43      2.76 o 
   4   4   3       23.63       27.87      4.31 o 
   0   5   3       20.64       25.66      2.55 o 
   1   5   3      485.22      518.27     11.54 o 
   2   5   3        7.85        7.90      1.84 o 
   3   5   3       92.93       98.09      9.51 o 
   4   5   3        4.09        2.67      5.30 o 
   0   6   3        4.03        7.78      1.96 o 
   1   6   3       16.73       22.72      1.38 o 
   2   6   3      326.05      341.68      6.95 o 
   3   6   3      109.87      105.34      3.87 o 
   0   7   3      139.48      137.81      5.46 o 
   1   7   3       53.32       56.99      2.96 o 
   2   7   3        7.55        9.62      3.31 o 
   3   7   3        5.42        7.07      3.93 o 
   0   8   3      267.94      288.09      8.68 o 
   1   8   3       68.17       64.03      3.14 o 
   2   8   3        9.12       11.60      3.29 o 
   3   8   3        3.14       12.68      6.16 o 
   0   9   3        9.28       14.07      3.99 o 
   1   9   3      339.98      349.30      7.29 o 
   2   9   3       37.49       42.26      4.42 o 
   0  10   3        0.09        3.32      8.41 o 
   1  10   3       13.42       17.14     10.63 o 
   1   0   4      488.70      451.99      7.46 o 
   2   0   4       27.07       27.63      1.84 o 
   3   0   4       16.13       18.22      2.99 o 
   4   0   4       24.03       21.29      4.09 o 
   1   1   4     3548.35     3441.62     61.43 o 
   2   1   4       19.09       16.83      0.81 o 
   3   1   4        4.72        3.89      1.69 o 
   4   1   4        6.33       -2.50      2.85 o 
   0   2   4      577.83      619.75     10.51 o 
   1   2   4      215.51      194.80      4.21 o 
   2   2   4     1303.20     1219.15     36.58 o 
   3   2   4        3.02        4.58      1.82 o 
   4   2   4        7.75       11.99      7.71 o 
   0   3   4      141.17      155.52      3.27 o 
   1   3   4       83.15      101.71      2.67 o 
   2   3   4       60.75       52.14      2.94 o 
   3   3   4       80.13       87.77      4.87 o 
   4   3   4        6.60        9.08      3.24 o 
   0   4   4       14.12       12.35      1.31 o 
   1   4   4       14.10       13.77      0.83 o 
   2   4   4       98.97      107.48      2.74 o 
   3   4   4        6.68        8.56      2.13 o 
   4   4   4       25.73       36.34      4.63 o 
   0   5   4       80.40       81.06      3.66 o 
   1   5   4       56.65       55.71      1.72 o 
   2   5   4      403.55      378.77     19.90 o 
   3   5   4      207.51      202.73      4.43 o 
   4   5   4       10.17        6.19      7.42 o 
   0   6   4      229.83      252.38      6.37 o 
   1   6   4      209.30      214.61      2.49 o 
   2   6   4      154.83      155.80      7.18 o 
   3   6   4        3.65       16.03      5.60 o 
   0   7   4        3.58        1.68      3.13 o 
   1   7   4      469.03      467.84      7.30 o 
   2   7   4       42.60       43.35      3.23 o 
   3   7   4       12.62       21.09      4.32 o 
   0   8   4       58.58       53.57      3.48 o 
   1   8   4        2.43        1.00      2.82 o 
   2   8   4        6.51       12.54      3.35 o 
   3   8   4       13.52       10.66      7.11 o 
   0   9   4      228.81      216.83      9.65 o 
   1   9   4       61.58       63.08      3.77 o 
   2   9   4       14.96       14.75      5.12 o 
   0  10   4       33.94       42.67      9.02 o 
   1  10   4       16.24        5.34     21.85 o 
   1   0   5      119.13      105.39      2.30 o 
   2   0   5        1.42        4.24      1.06 o 
   3   0   5        3.88        2.86      1.78 o 
   4   0   5        0.41        3.61      4.07 o 
   1   1   5     1002.59      945.70     15.01 o 
   2   1   5      590.99      560.41     11.49 o 
   3   1   5       40.59       35.92      1.79 o 
   4   1   5       19.99       15.10      3.61 o 
   0   2   5      463.46      495.91     10.13 o 
   1   2   5      846.98      914.04     18.24 o 
   2   2   5      684.21      626.60     18.77 o 
   3   2   5      177.11      181.42      2.79 o 
   4   2   5        3.08        5.82      3.20 o 
   0   3   5        3.09        0.31      1.55 o 
   1   3   5      704.99      737.41     12.23 o 
   2   3   5      697.37      642.60     18.51 o 
   3   3   5      192.63      200.33      4.67 o 
   4   3   5       15.62       20.74      5.10 o 
   0   4   5     2153.37     2462.35     37.35 o 
   1   4   5      329.15      350.13      7.30 o 
   2   4   5       33.85       39.29      1.65 o 
   3   4   5        2.84       -1.37      3.66 o 
   4   4   5       19.87       21.83      4.89 o 
   0   5   5        3.33        3.06      1.76 o 
   1   5   5      106.92      107.34      2.42 o 
   2   5   5       52.15       49.76      1.75 o 
   3   5   5       41.23       52.08      7.40 o 
   4   5   5       36.25       78.71     41.02 o 
   0   6   5        2.43        3.93      2.27 o 
   1   6   5      103.74       92.97      3.15 o 
   2   6   5      126.47      123.02      6.10 o 
   3   6   5       29.93       39.29      4.86 o 
   0   7   5        3.72        5.72      3.82 o 
   1   7   5       34.78       40.28      2.86 o 
   2   7   5       23.65       25.83      2.73 o 
   3   7   5        0.58        0.41      5.37 o 
   0   8   5        8.95        7.59      3.10 o 
   1   8   5      128.50      135.27      3.95 o 
   2   8   5       21.68       26.18      4.60 o 
   3   8   5        1.75       22.08     18.27 o 
   0   9   5        0.63       -6.10      5.88 o 
   1   9   5       57.89       56.52      3.67 o 
   2   9   5       17.56       14.99      6.02 o 
   0  10   5       52.88       44.75      6.93 o 
   1  10   5       10.35       10.52      7.95 o 
   1   0   6     4494.37     4453.99    121.65 o 
   2   0   6      205.71      200.28      9.37 o 
   3   0   6       11.37       12.88      2.45 o 
   4   0   6        6.44       -2.57      3.45 o 
   0   1   6     1403.29     1305.24     24.72 o 
   1   1   6        2.54        2.37      0.53 o 
   2   1   6      228.90      206.24      4.71 o 
   3   1   6        3.77        3.13      1.43 o 
   4   1   6        7.82        9.17      3.06 o 
   0   2   6      667.93      714.25      9.79 o 
   1   2   6      218.30      234.69      4.95 o 
   2   2   6      370.54      299.57      6.96 o 
   3   2   6       93.70      100.59      4.04 o 
   4   2   6       21.69       24.63      3.72 o 
   0   3   6        1.82        1.39      1.44 o 
   1   3   6     1516.49     1665.24     42.70 o 
   2   3   6      168.37      162.78      6.21 o 
   3   3   6       23.06       33.89      5.30 o 
   4   3   6       69.60       69.79      5.32 o 
   0   4   6     2223.31     2414.42     40.79 o 
   1   4   6      381.53      412.50      8.08 o 
   2   4   6      126.07      118.48      4.90 o 
   3   4   6       48.50       73.22     11.96 o 
   4   4   6        0.49        6.95      4.60 o 
   0   5   6       88.96      105.57      3.74 o 
   1   5   6       79.64       90.86      3.87 o 
   2   5   6      108.04       93.05      4.88 o 
   3   5   6       84.82       96.42      5.51 o 
   4   5   6       11.19       16.48      6.82 o 
   0   6   6      495.35      510.98     11.38 o 
   1   6   6       78.53       78.44      1.80 o 
   2   6   6       74.02       70.96      4.19 o 
   3   6   6       52.90       52.56      5.48 o 
   0   7   6      744.37      786.33     21.56 o 
   1   7   6       40.40       49.42      2.35 o 
   2   7   6       28.52       37.05      2.45 o 
   3   7   6       59.16       68.54      5.39 o 
   0   8   6      275.68      276.03      6.38 o 
   1   8   6      104.54      106.09      3.78 o 
   2   8   6        2.54       -0.15      4.16 o 
   3   8   6        4.37       -1.38      9.21 o 
   0   9   6       12.88       11.52      5.14 o 
   1   9   6       76.50       79.49      7.98 o 
   2   9   6        4.04        7.76      4.82 o 
   0  10   6        6.85       -9.42      6.28 o 
   1  10   6        6.51       -2.69      9.23 o 
   1   0   7      938.67      891.02     26.29 o 
   2   0   7       32.34       35.41      1.56 o 
   3   0   7        1.15        2.56      2.15 o 
   4   0   7        2.79       12.44      6.28 o 
   0   1   7     1396.87     1330.40     27.45 o 
   1   1   7        1.11       -0.12      0.44 o 
   2   1   7       33.06       34.87      1.06 o 
   3   1   7       14.95       15.06      1.66 o 
   4   1   7        0.14        0.46      3.07 o 
   0   2   7     1270.79     1402.29     27.95 o 
   1   2   7      469.64      453.60      8.36 o 
   2   2   7       12.65       12.66      1.09 o 
   3   2   7      192.82      207.72      5.20 o 
   4   2   7        6.64       10.52      3.54 o 
   0   3   7     1683.73     1857.77     25.46 o 
   1   3   7      948.38     1023.58     24.67 o 
   2   3   7       45.46       43.62      2.20 o 
   3   3   7      226.88      220.38      5.12 o 
   4   3   7        0.49       18.84      8.22 o 
   0   4   7      519.49      612.36     14.18 o 
   1   4   7      609.35      649.96     17.57 o 
   2   4   7       60.55       56.47      2.10 o 
   3   4   7      276.23      301.29      4.65 o 
   4   4   7       77.70       70.21      6.56 o 
   0   5   7        0.39        0.15      1.61 o 
   1   5   7       44.22       45.04      1.91 o 
   2   5   7      114.85      121.06      5.27 o 
   3   5   7        2.35        5.21      3.73 o 
   4   5   7       15.06       26.82      5.83 o 
   0   6   7       27.84       23.18      2.53 o 
   1   6   7      122.97      117.36      2.33 o 
   2   6   7       70.49       69.66      3.05 o 
   3   6   7        1.19        3.71      3.20 o 
   0   7   7        1.00        0.92      3.27 o 
   1   7   7        7.54        6.75      1.56 o 
   2   7   7       45.66       43.69      3.13 o 
   3   7   7        0.18        0.92      5.42 o 
   0   8   7      123.25      114.76      5.52 o 
   1   8   7       30.61       32.76      3.16 o 
   2   8   7       30.22       35.34      3.57 o 
   3   8   7        1.56      -13.95      9.30 o 
   0   9   7        0.03       -6.19      5.39 o 
   1   9   7        2.32       -9.77      6.51 o 
   2   9   7       29.70       25.02      5.63 o 
   0  10   7      131.74      120.42     14.17 o 
   0   0   8      906.37      757.92     16.72 o 
   1   0   8      170.30      188.71      3.09 o 
   2   0   8      143.29      132.38      3.95 o 
   3   0   8       66.62       82.55      3.92 o 
   4   0   8        0.00        4.76     13.91 o 
   0   1   8     2211.62     2236.46     62.60 o 
   1   1   8      105.17       88.21      1.21 o 
   2   1   8      143.85      152.29      4.16 o 
   3   1   8       14.78       15.14      1.72 o 
   4   1   8        9.40       12.39      4.02 o 
   0   2   8     2851.76     3152.67     72.78 o 
   1   2   8      172.38      182.27      3.47 o 
   2   2   8      507.33      506.52     12.96 o 
   3   2   8       18.27       31.23      5.91 o 
   4   2   8       10.56       15.14      4.04 o 
   0   3   8       18.00       23.72      1.77 o 
   1   3   8       79.15       83.70      2.87 o 
   2   3   8      126.95      115.22      3.47 o 
   3   3   8       58.57       54.39      2.71 o 
   4   3   8       26.89       40.81     11.35 o 
   0   4   8      956.84     1105.50     38.89 o 
   1   4   8      310.25      301.95      8.10 o 
   2   4   8       13.61       14.40      1.77 o 
   3   4   8      108.86      106.90      7.62 o 
   4   4   8       51.76       57.81      4.88 o 
   0   5   8      209.38      239.82      9.40 o 
   1   5   8      195.51      214.47      7.64 o 
   2   5   8       11.99       10.88      1.52 o 
   3   5   8       37.24       44.46      4.66 o 
   4   5   8       23.38       20.33      8.11 o 
   0   6   8      169.49      182.23      6.24 o 
   1   6   8      113.98      105.86      3.36 o 
   2   6   8       16.76       21.86      3.80 o 
   3   6   8       19.27       23.34      5.67 o 
   0   7   8        1.15       -0.44      2.48 o 
   1   7   8       99.49       88.93      2.47 o 
   2   7   8       56.85       51.61      3.28 o 
   3   7   8       17.06       17.20      4.10 o 
   0   8   8      107.26      109.76      5.23 o 
   1   8   8      102.91       98.37      4.69 o 
   2   8   8        7.40       10.35      7.12 o 
   0   9   8       33.24       43.72     18.28 o 
   1   9   8       27.32        3.29      9.02 o 
   2   9   8        1.67      -10.35      6.90 o 
   1  10   8       18.85       26.00     11.38 o 
   1   0   9     1327.32     1360.35     36.86 o 
   2   0   9       15.40       10.94      1.14 o 
   3   0   9        9.99       12.48      2.28 o 
   4   0   9        5.56       22.86      8.17 o 
   0   1   9       75.30       64.21      2.27 o 
   1   1   9      806.07      801.22     15.84 o 
   2   1   9      591.99      575.41     14.74 o 
   3   1   9        4.16       10.16      1.77 o 
   4   1   9       16.26       17.61      5.47 o 
   0   2   9        5.77        3.89      2.65 o 
   1   2   9      203.96      182.27      3.50 o 
   2   2   9      272.32      242.19      6.16 o 
   3   2   9       97.23       98.29      3.78 o 
   4   2   9       15.41       19.28      3.47 o 
   0   3   9      347.97      352.61      5.39 o 
   1   3   9       96.59      109.86      2.60 o 
   2   3   9       96.26       80.21      2.90 o 
   3   3   9       37.47       40.83      2.15 o 
   4   3   9       96.33       96.92      5.68 o 
   0   4   9      483.69      568.80     25.53 o 
   1   4   9      154.54      153.46      3.79 o 
   2   4   9       12.32       14.47      1.08 o 
   3   4   9       71.55       79.66      3.14 o 
   4   4   9       26.72       27.70      4.23 o 
   0   5   9       13.79       10.38      2.26 o 
   1   5   9      449.38      465.22     13.90 o 
   2   5   9      178.25      183.75      7.17 o 
   3   5   9       17.96       20.97      2.97 o 
   4   5   9       28.06       23.89     11.84 o 
   0   6   9       81.18       92.90      3.27 o 
   1   6   9       81.62       89.62      3.03 o 
   2   6   9       32.98       29.78      2.34 o 
   3   6   9       55.39       64.40      9.49 o 
   0   7   9        2.05        6.80      3.03 o 
   1   7   9        5.91        5.28      2.17 o 
   2   7   9       26.42       31.82      2.73 o 
   3   7   9       16.72        7.50      9.28 o 
   0   8   9       28.91       27.68      6.33 o 
   1   8   9       26.30       22.06      4.21 o 
   2   8   9        9.26        6.44      4.05 o 
   0   9   9        7.61       11.10      3.91 o 
   1   9   9       34.54       40.29      6.10 o 
   2   9   9       75.24       67.43      5.38 o 
   0  10   9       58.18       64.36      9.75 o 
   0   0  10        8.10       14.50      2.14 o 
   1   0  10      216.34      200.41      3.91 o 
   2   0  10        5.85        7.12      1.78 o 
   3   0  10       11.71       16.06      2.79 o 
   4   0  10        8.58        4.45      4.96 o 
   0   1  10       36.56       23.62      0.95 o 
   1   1  10      864.90      861.78     13.29 o 
   2   1  10      695.22      691.26     18.18 o 
   3   1  10       24.70       27.15      1.71 o 
   4   1  10       39.33       42.37      3.44 o 
   0   2  10      525.09      476.71      8.46 o 
   1   2  10      438.71      441.85      9.32 o 
   2   2  10       44.78       36.76      1.93 o 
   3   2  10       58.57       58.28      2.66 o 
   4   2  10        1.95       -6.77      4.51 o 
   0   3  10      132.26      117.72      6.81 o 
   1   3  10      135.69      149.95      3.17 o 
   2   3  10       20.03       18.44      1.54 o 
   3   3  10       74.20       71.77      2.22 o 
   4   3  10        6.13       14.38      9.60 o 
   0   4  10      126.05      126.94      9.68 o 
   1   4  10        0.54       -1.15      0.77 o 
   2   4  10        1.22        2.86      1.61 o 
   3   4  10       12.91       16.38      2.91 o 
   4   4  10       18.51       14.71      6.13 o 
   0   5  10      101.16      126.00      3.78 o 
   1   5  10       71.75       75.34      2.98 o 
   2   5  10       13.65       12.79      2.14 o 
   3   5  10       72.61       76.83      4.34 o 
   0   6  10       23.02       26.47      5.66 o 
   1   6  10       80.96       86.39      2.53 o 
   2   6  10      103.34       89.22      3.97 o 
   3   6  10       33.65       44.02      3.82 o 
   0   7  10        0.04        3.24      3.60 o 
   1   7  10      164.14      142.17      3.14 o 
   2   7  10       51.75       34.91      3.90 o 
   3   7  10        3.21      -11.33      7.56 o 
   0   8  10       53.49       55.84      4.36 o 
   1   8  10      109.20      112.46     19.81 o 
   2   8  10       10.17        1.81      4.04 o 
   0   9  10       21.99        9.80      5.06 o 
   1   9  10       44.12       50.07     10.29 o 
   2   9  10       14.03       23.89      8.77 o 
   1   0  11     1162.10     1238.00     36.40 o 
   2   0  11       14.52        9.50      1.27 o 
   3   0  11        1.56        4.60      2.85 o 
   4   0  11       36.32       45.20      7.79 o 
   0   1  11      258.07      275.52      4.41 o 
   1   1  11      411.61      419.96      7.09 o 
   2   1  11      149.73      148.45      4.39 o 
   3   1  11       34.01       42.24      1.96 o 
   4   1  11       38.53       49.03      4.70 o 
   0   2  11        0.06       -1.35      0.90 o 
   1   2  11      363.68      356.85      6.39 o 
   2   2  11      267.33      277.48      6.12 o 
   3   2  11       94.21       98.92      2.37 o 
   4   2  11       19.42       10.21      3.75 o 
   0   3  11      325.31      343.48     12.61 o 
   1   3  11       62.43       68.47      1.95 o 
   2   3  11       66.95       53.86      2.21 o 
   3   3  11       81.90       85.52      3.13 o 
   4   3  11       11.68       27.00     14.84 o 
   0   4  11       59.82       71.83      3.32 o 
   1   4  11      279.75      295.13      7.31 o 
   2   4  11       47.86       36.50      2.02 o 
   3   4  11       66.47       68.15      4.72 o 
   4   4  11       29.97       39.32      6.74 o 
   0   5  11      205.65      212.74     16.91 o 
   1   5  11       47.84       49.28      2.59 o 
   2   5  11      295.31      303.60     14.51 o 
   3   5  11       20.95       22.00      6.18 o 
   0   6  11        3.26        4.22      2.76 o 
   1   6  11       43.94       47.97      2.00 o 
   2   6  11       67.43       58.01      2.79 o 
   3   6  11       65.97       64.31      6.20 o 
   0   7  11       11.84       10.14      3.11 o 
   1   7  11        3.07       -0.66      2.20 o 
   2   7  11       10.87        3.96      3.00 o 
   3   7  11        8.04        6.46      7.94 o 
   0   8  11       41.11       43.97      4.50 o 
   1   8  11        1.90        2.50      4.07 o 
   2   8  11        7.95        7.21      9.25 o 
   0   9  11        7.70        2.84      4.61 o 
   1   9  11       58.17       50.90      6.87 o 
   2   9  11       69.76       63.46      8.44 o 
   0  10  11        0.80      -10.19     10.68 o 
   0   0  12      405.19      402.40     18.72 o 
   1   0  12        2.91        5.27      1.21 o 
   2   0  12      125.96      128.35      8.01 o 
   3   0  12        6.49       16.67      6.23 o 
   4   0  12      226.40      227.72      8.59 o 
   0   1  12      169.67      203.03      6.47 o 
   1   1  12      792.05      862.76     19.26 o 
   2   1  12       48.82       48.96      2.60 o 
   3   1  12       91.81       95.36      2.07 o 
   4   1  12       16.01       26.59      9.22 o 
   0   2  12       54.56       56.48      3.38 o 
   1   2  12      168.71      175.89      3.68 o 
   2   2  12       71.04       75.30      3.10 o 
   3   2  12      145.42      147.52      3.68 o 
   4   2  12        1.94       -0.99      6.26 o 
   0   3  12      478.64      507.53     20.05 o 
   1   3  12      221.28      223.63      5.03 o 
   2   3  12      117.13      103.07      3.02 o 
   3   3  12       19.92       22.78      4.26 o 
   4   3  12        5.87       11.31      8.41 o 
   0   4  12        5.68        7.17      2.96 o 
   1   4  12      250.20      269.88      7.25 o 
   2   4  12       62.61       57.39      2.26 o 
   3   4  12        2.55       11.30      4.13 o 
   4   4  12        7.91       -1.13      6.80 o 
   0   5  12        6.23        4.34      1.41 o 
   1   5  12        9.29        6.79      1.80 o 
   2   5  12       48.80       46.80      2.69 o 
   3   5  12       11.66        7.67      3.16 o 
   0   6  12       16.18       20.01      3.77 o 
   1   6  12        0.79        5.49      3.82 o 
   2   6  12       71.63       82.19      5.49 o 
   3   6  12        5.31        5.20      4.35 o 
   0   7  12       17.72       12.03      4.61 o 
   1   7  12       70.47       56.98      3.03 o 
   2   7  12        6.28        3.06      3.54 o 
   3   7  12       14.02        6.07      9.40 o 
   0   8  12        1.77       -6.26      4.17 o 
   1   8  12       20.18       20.45      9.69 o 
   2   8  12        4.46        0.02      3.84 o 
   0   9  12       23.30       13.67      4.36 o 
   1   9  12       23.20       25.63      4.65 o 
   1   0  13       14.47       21.18      1.06 o 
   2   0  13       74.14       69.44      3.68 o 
   3   0  13      150.86      142.11      4.11 o 
   4   0  13        1.52       15.43      5.52 o 
   0   1  13      964.76     1006.39     23.56 o 
   1   1  13      425.12      441.23      7.42 o 
   2   1  13       30.06       30.16      1.47 o 
   3   1  13       85.53       86.99      2.47 o 
   4   1  13       23.77       34.23     10.76 o 
   0   2  13      435.45      467.57     17.50 o 
   1   2  13       12.70       13.24      0.81 o 
   2   2  13      188.42      178.13      4.78 o 
   3   2  13       65.47       64.86      3.09 o 
   4   2  13        5.11        5.78      5.31 o 
   0   3  13      313.56      272.81     16.06 o 
   1   3  13        9.08       11.01      1.37 o 
   2   3  13       88.63       87.03      2.86 o 
   3   3  13        6.88       11.38      3.51 o 
   4   3  13       39.89       38.43     10.01 o 
   0   4  13        0.02        1.37      3.55 o 
   1   4  13       84.17       81.66      3.34 o 
   2   4  13       56.93       56.70      2.24 o 
   3   4  13       88.10       85.27      4.78 o 
   4   4  13        2.68        1.78     13.06 o 
   0   5  13        0.09        2.27      2.78 o 
   1   5  13      104.46      112.53      3.87 o 
   2   5  13      192.96      195.00      5.50 o 
   3   5  13        9.15       10.28      2.97 o 
   0   6  13       23.35       28.50      5.46 o 
   1   6  13       53.42       56.20      4.02 o 
   2   6  13        3.33        1.44      2.98 o 
   3   6  13       24.11       17.50      4.38 o 
   0   7  13       31.63       36.47      5.16 o 
   1   7  13       16.39       11.83      2.77 o 
   2   7  13       90.23       88.59      4.12 o 
   3   7  13       25.45       14.54      9.37 o 
   0   8  13      172.20      138.95     11.54 o 
   1   8  13       11.50        7.08      3.53 o 
   2   8  13       11.76       11.49      4.74 o 
   0   9  13        0.10        5.80      4.45 o 
   1   9  13        1.77        3.55      4.69 o 
   0   0  14     7233.72     7473.50    518.65 o 
   1   0  14      316.95      301.38      9.92 o 
   2   0  14       46.36       53.06      2.62 o 
   3   0  14       29.74       28.06      4.11 o 
   4   0  14        5.48        1.03      6.16 o 
   0   1  14        1.80        0.12      1.62 o 
   1   1  14       59.13       52.95      1.75 o 
   2   1  14       28.02       28.68      1.60 o 
   3   1  14       71.79       79.35      3.00 o 
   4   1  14       93.09       87.39      5.45 o 
   0   2  14      308.91      322.27     12.27 o 
   1   2  14      162.78      169.24      4.23 o 
   2   2  14      102.33       86.45      3.81 o 
   3   2  14       49.60       56.04      3.60 o 
   4   2  14        8.44       13.13      9.01 o 
   0   3  14      210.90      227.84     14.33 o 
   1   3  14       36.07       30.98      1.76 o 
   2   3  14       80.19       69.05      3.15 o 
   3   3  14        7.99        1.74      3.11 o 
   4   3  14       25.47        7.03      4.89 o 
   0   4  14       38.77       37.59      2.85 o 
   1   4  14      167.04      177.24      5.09 o 
   2   4  14       52.67       49.49      2.09 o 
   3   4  14       39.68       62.74      8.26 o 
   0   5  14      111.03       98.54      8.46 o 
   1   5  14       20.41       21.01      2.42 o 
   2   5  14        0.29        4.21      2.33 o 
   3   5  14        2.91        4.61      3.44 o 
   0   6  14       78.79       73.22      3.96 o 
   1   6  14       35.14       38.21      3.26 o 
   2   6  14       65.60       60.76      3.75 o 
   3   6  14      115.47      117.17      6.80 o 
   0   7  14      172.95      163.32     14.44 o 
   1   7  14       57.53       44.31      2.85 o 
   2   7  14        5.82        4.55      3.27 o 
   3   7  14       39.14       38.36      9.19 o 
   0   8  14       78.41       74.00     11.51 o 
   1   8  14       31.04       26.90      4.81 o 
   2   8  14       14.79       13.27      5.25 o 
   0   9  14       39.07       38.57     13.24 o 
   1   9  14        4.95       -9.77      6.52 o 
   1   0  15      201.88      228.26      9.46 o 
   2   0  15        7.06        6.73      2.54 o 
   3   0  15       36.81       33.35      2.78 o 
   4   0  15        8.97        1.87      7.12 o 
   0   1  15      663.91      654.27     13.75 o 
   1   1  15      165.40      183.75      4.20 o 
   2   1  15       40.63       43.23      1.36 o 
   3   1  15      100.08      101.07      2.60 o 
   4   1  15        5.47        6.18      5.99 o 
   0   2  15       36.91       34.65      1.30 o 
   1   2  15      296.90      271.32      6.49 o 
   2   2  15       61.90       64.23      2.75 o 
   3   2  15      164.88      168.42      6.68 o 
   4   2  15        7.75       19.45      7.47 o 
   0   3  15       59.08       53.46      1.92 o 
   1   3  15      162.80      147.60      3.52 o 
   2   3  15       62.25       58.82      1.97 o 
   3   3  15        2.96        1.91      3.00 o 
   4   3  15       15.92       23.17      9.56 o 
   0   4  15      226.52      232.25     11.28 o 
   1   4  15       62.74       58.27      1.72 o 
   2   4  15        1.45        4.06      2.01 o 
   3   4  15       56.64       59.46      3.95 o 
   0   5  15       26.61       33.63      4.78 o 
   1   5  15       77.03       77.89      2.99 o 
   2   5  15       32.00       41.50      5.39 o 
   3   5  15       14.47       19.21      3.57 o 
   0   6  15       13.93        2.02      6.08 o 
   1   6  15       52.15       56.28      5.07 o 
   2   6  15      216.50      192.57      4.52 o 
   3   6  15       10.44        4.49      5.72 o 
   0   7  15       13.21       18.64      6.64 o 
   1   7  15       15.14        9.66      3.73 o 
   2   7  15        4.40        9.93      3.51 o 
   0   8  15      130.37      118.58      8.84 o 
   1   8  15       30.95       20.23      4.31 o 
   2   8  15        3.88        0.95      7.20 o 
   0   9  15        0.32        0.92      4.88 o 
   1   9  15        7.93        6.59     12.07 o 
   0   0  16       32.22       24.46      1.99 o 
   1   0  16       31.83       39.21      2.59 o 
   2   0  16       26.74       28.90      1.99 o 
   3   0  16       14.69       19.29      8.96 o 
   4   0  16       15.83       18.08      6.92 o 
   0   1  16      126.87      140.26      3.27 o 
   1   1  16      464.24      456.78      8.03 o 
   2   1  16       13.98       17.69      1.60 o 
   3   1  16       44.54       57.37      5.45 o 
   4   1  16        3.25       17.58      6.29 o 
   0   2  16       40.86       48.35      1.56 o 
   1   2  16        5.95        3.50      1.01 o 
   2   2  16       79.86       73.70      1.99 o 
   3   2  16       36.46       39.93      3.37 o 
   4   2  16        1.88      -13.23      8.94 o 
   0   3  16       80.35       87.28      2.45 o 
   1   3  16       89.04       89.84      2.50 o 
   2   3  16      244.86      230.59      6.00 o 
   3   3  16       14.33       19.97      2.37 o 
   0   4  16      437.35      428.55     29.90 o 
   1   4  16      181.25      173.70      5.81 o 
   2   4  16       27.90       25.81      1.82 o 
   3   4  16        1.70        3.39      3.60 o 
   0   5  16       98.91      117.97      9.25 o 
   1   5  16      289.19      272.26     12.09 o 
   2   5  16      164.11      163.92      9.29 o 
   3   5  16       15.47        9.87      5.78 o 
   0   6  16       13.97       22.63      3.42 o 
   1   6  16       74.05       68.62      4.99 o 
   2   6  16       86.26       84.33      5.05 o 
   3   6  16       28.58       28.43      8.96 o 
   0   7  16       75.34       73.23      8.74 o 
   1   7  16      155.47      142.51      6.55 o 
   2   7  16        4.32        7.32      3.56 o 
   0   8  16        1.65       -7.40      4.93 o 
   1   8  16        4.54       15.46     11.71 o 
   2   8  16        0.34       -3.76      5.34 o 
   0   9  16        2.06       -3.36      5.63 o 
   1   9  16       12.00       13.09      6.98 o 
   1   0  17        0.98        1.30      2.43 o 
   2   0  17       38.88       36.48      2.08 o 
   3   0  17        0.99       -3.98      3.71 o 
   4   0  17       25.80       27.61      7.94 o 
   0   1  17        1.42        1.13      1.45 o 
   1   1  17      293.69      311.34      7.91 o 
   2   1  17       42.46       38.53      1.52 o 
   3   1  17       25.53       18.31      2.73 o 
   4   1  17        5.17        2.00      6.34 o 
   0   2  17        3.44        5.54      1.45 o 
   1   2  17      417.74      400.42      7.77 o 
   2   2  17      204.29      199.69      7.09 o 
   3   2  17       78.92       90.21      4.38 o 
   4   2  17        0.56       -0.46      5.26 o 
   0   3  17      113.14      115.12      4.36 o 
   1   3  17      277.17      268.95      5.74 o 
   2   3  17      420.12      402.12     12.74 o 
   3   3  17       15.79       12.91      3.06 o 
   0   4  17       18.46       14.73      5.34 o 
   1   4  17      121.77      111.97      2.94 o 
   2   4  17       18.13       16.94      1.92 o 
   3   4  17        0.55        3.64      3.74 o 
   0   5  17        3.96       10.42      3.71 o 
   1   5  17      192.74      195.42     13.00 o 
   2   5  17      167.14      161.73      6.01 o 
   3   5  17        6.76       13.76      6.36 o 
   0   6  17        3.46       -0.12      3.28 o 
   1   6  17       11.37        9.19      2.55 o 
   2   6  17       27.39       25.17      3.89 o 
   3   6  17       18.02       15.69      6.91 o 
   0   7  17        1.83        5.50      3.92 o 
   1   7  17        4.75        2.64      3.48 o 
   2   7  17        2.69       -1.67      4.33 o 
   0   8  17        9.43        5.93      4.65 o 
   1   8  17        9.31       -6.30      6.48 o 
   2   8  17        0.54       -9.45      6.34 o 
   0   9  17        2.41       -1.91      5.10 o 
   0   0  18       34.68       21.07      4.63 o 
   1   0  18       28.69       20.09      1.56 o 
   2   0  18       24.36       20.41      2.07 o 
   3   0  18       43.06       41.16      4.72 o 
   4   0  18       13.15       22.25     10.13 o 
   0   1  18      103.56       99.99      2.31 o 
   1   1  18        7.51       12.07      2.09 o 
   2   1  18       48.24       48.03      2.40 o 
   3   1  18       10.40        9.53      3.44 o 
   4   1  18        9.05       12.01      8.28 o 
   0   2  18        3.54        5.12      1.80 o 
   1   2  18        2.28        1.35      1.60 o 
   2   2  18      162.84      150.77      4.58 o 
   3   2  18       25.23       29.32      2.90 o 
   0   3  18      186.48      186.68      6.54 o 
   1   3  18      203.78      190.23      5.05 o 
   2   3  18       90.79       89.70      2.97 o 
   3   3  18       12.66       15.30      3.73 o 
   0   4  18        4.33       -1.66      3.44 o 
   1   4  18       22.57       22.20      2.28 o 
   2   4  18        4.10        0.63      2.03 o 
   3   4  18        3.21       11.83      4.00 o 
   0   5  18        8.17       12.13      3.33 o 
   1   5  18       68.68       62.05      6.25 o 
   2   5  18      124.89      139.63      7.81 o 
   3   5  18       20.64       23.37      4.25 o 
   0   6  18      217.13      208.80     15.07 o 
   1   6  18      147.47      150.25     10.31 o 
   2   6  18        1.17        4.37      3.18 o 
   3   6  18       20.03        8.85      7.02 o 
   0   7  18        0.76        0.55      4.50 o 
   1   7  18       46.57       46.16      4.52 o 
   2   7  18        2.65        2.51      4.73 o 
   0   8  18       15.12       23.75     10.51 o 
   1   8  18        9.51       10.39      5.14 o 
   0   9  18       29.82        6.02      9.37 o 
   1   0  19       38.48       36.46      2.41 o 
   2   0  19        0.49       -0.86      2.31 o 
   3   0  19        7.78       13.21      3.31 o 
   0   1  19      166.76      166.11      3.19 o 
   1   1  19       26.87       28.38      2.22 o 
   2   1  19       81.18       87.14      3.44 o 
   3   1  19       21.56       24.41      3.69 o 
   0   2  19       94.06      108.22      2.33 o 
   1   2  19      302.49      285.85      4.69 o 
   2   2  19      219.72      205.06      4.80 o 
   3   2  19        4.14        2.39      7.16 o 
   0   3  19       28.57       29.04      3.11 o 
   1   3  19      121.19      118.86      3.01 o 
   2   3  19      135.13      148.95      7.62 o 
   3   3  19        3.13        6.33      4.71 o 
   0   4  19      658.24      599.49     39.81 o 
   1   4  19      231.84      223.79      6.82 o 
   2   4  19       12.96       13.26      2.02 o 
   3   4  19        5.06       13.95      3.50 o 
   0   5  19       25.68       24.35      4.06 o 
   1   5  19       77.21       74.03      5.24 o 
   2   5  19       10.40       12.06      6.28 o 
   3   5  19       46.73       47.65      5.85 o 
   0   6  19      118.45      117.89      7.55 o 
   1   6  19        0.90       -1.64      3.14 o 
   2   6  19        1.87        4.79      3.55 o 
   0   7  19       32.31       33.20      5.54 o 
   1   7  19        0.21       -3.55      3.41 o 
   2   7  19       10.62       13.80      4.92 o 
   0   8  19       56.18       53.81     12.46 o 
   1   8  19       14.14       15.47      6.53 o 
   0   0  20      732.08      825.23     52.66 o 
   1   0  20      264.61      293.39     10.65 o 
   2   0  20        0.42        1.18      2.08 o 
   3   0  20       28.40       31.55      4.08 o 
   0   1  20       76.97       73.88      5.35 o 
   1   1  20        9.48       13.68      1.41 o 
   2   1  20        1.21       -2.10      1.59 o 
   3   1  20       26.49       25.16      6.08 o 
   0   2  20      161.72      157.09      9.39 o 
   1   2  20       29.35       32.69      1.79 o 
   2   2  20       31.23       30.64      2.34 o 
   3   2  20       29.11       34.95      4.14 o 
   0   3  20       10.09       11.43      3.35 o 
   1   3  20      220.31      217.22      7.22 o 
   2   3  20       36.68       36.30      4.72 o 
   3   3  20       39.74       39.71      4.48 o 
   0   4  20      715.74      772.60     46.60 o 
   1   4  20      358.02      346.80      9.59 o 
   2   4  20       19.05       19.82      3.77 o 
   3   4  20        5.91        3.56      3.64 o 
   0   5  20      144.75      141.28     11.80 o 
   1   5  20       75.25       70.84      3.12 o 
   2   5  20       27.65       36.68      4.35 o 
   3   5  20        1.93       11.53      7.79 o 
   0   6  20       64.90       69.84      8.05 o 
   1   6  20       18.18       14.77      3.82 o 
   2   6  20       14.39        8.50      3.60 o 
   0   7  20       90.02       87.97      8.29 o 
   1   7  20        2.52        1.20      3.74 o 
   2   7  20        1.78       -1.89      4.84 o 
   0   8  20       58.35       59.41      5.48 o 
   1   8  20       14.06        5.49      9.72 o 
   1   0  21       16.68       16.96      4.21 o 
   2   0  21        0.21        3.06      3.08 o 
   3   0  21        0.57        0.86      5.18 o 
   0   1  21      105.48       95.11      4.60 o 
   1   1  21       11.62       12.77      1.91 o 
   2   1  21       65.14       58.66      1.82 o 
   3   1  21        0.35        5.52      3.35 o 
   0   2  21       34.06       44.44      2.06 o 
   1   2  21       28.04       34.16      1.99 o 
   2   2  21       26.35       35.79      3.54 o 
   3   2  21       11.46        3.83      4.39 o 
   0   3  21      676.13      726.79     25.88 o 
   1   3  21      201.31      204.68      4.44 o 
   2   3  21       47.08       50.23      4.13 o 
   3   3  21        0.22       -5.27      3.75 o 
   0   4  21       14.44       16.17      2.84 o 
   1   4  21      218.58      221.10      4.33 o 
   2   4  21       11.44       16.18      3.14 o 
   3   4  21       23.13       19.83      4.27 o 
   0   5  21       10.91        3.59      3.15 o 
   1   5  21       86.38       81.59      4.81 o 
   2   5  21       49.76       57.42      3.61 o 
   3   5  21       14.07       10.95     10.61 o 
   0   6  21        9.21       -3.34      7.53 o 
   1   6  21       23.45       22.16      4.01 o 
   2   6  21        1.73        0.46      3.26 o 
   0   7  21        0.17       -0.35      8.36 o 
   1   7  21       10.23        5.02      4.24 o 
   2   7  21       23.29       21.19      7.00 o 
   0   8  21       41.03       41.40      8.48 o 
   1   8  21       29.33       33.41     17.11 o 
   0   0  22      131.66      137.06      6.78 o 
   1   0  22      120.83      116.88      4.23 o 
   2   0  22        4.97        7.49      2.28 o 
   3   0  22        0.29       13.51     12.34 o 
   0   1  22       74.86       82.13      4.38 o 
   1   1  22       81.54       88.15      3.84 o 
   2   1  22      123.39      108.85      2.78 o 
   3   1  22        1.50       -0.84      3.93 o 
   0   2  22       65.32       72.76      3.60 o 
   1   2  22      176.30      173.20      5.06 o 
   2   2  22        6.21        4.30      1.92 o 
   3   2  22       25.71       26.54      4.98 o 
   0   3  22      118.50      118.85      6.99 o 
   1   3  22      361.35      351.56      7.79 o 
   2   3  22       24.16       24.53      3.43 o 
   3   3  22       10.06        1.35      6.76 o 
   0   4  22      650.78      673.97     41.64 o 
   1   4  22       50.09       48.66      4.61 o 
   2   4  22       29.04       26.60      3.91 o 
   3   4  22        4.60       -2.05      5.38 o 
   0   5  22       81.87       86.26      3.78 o 
   1   5  22       37.13       33.49      3.04 o 
   2   5  22        4.13        3.07      2.94 o 
   0   6  22       37.00       44.10      3.94 o 
   1   6  22        3.75        4.33      3.24 o 
   2   6  22       33.87       37.64      6.46 o 
   0   7  22       53.57       66.11      5.86 o 
   1   7  22       21.13       23.54      4.96 o 
   0   8  22        0.01       -4.20      6.73 o 
   1   0  23       62.08       77.42      3.92 o 
   2   0  23       16.61       25.32      3.14 o 
   3   0  23       12.46      -12.23      8.15 o 
   0   1  23       20.17       18.08      4.51 o 
   1   1  23       66.53       63.47      2.43 o 
   2   1  23        5.16        7.08      2.09 o 
   3   1  23       11.63       11.89      3.79 o 
   0   2  23       48.05       47.90      2.49 o 
   1   2  23       26.40       24.61      2.45 o 
   2   2  23      144.28      123.73      3.25 o 
   3   2  23        1.32       -6.42      4.28 o 
   0   3  23       15.46       21.94      4.22 o 
   1   3  23      159.52      165.26      5.01 o 
   2   3  23       21.08       11.03      2.61 o 
   3   3  23       16.14       19.70      9.56 o 
   0   4  23      244.69      253.09     11.22 o 
   1   4  23        7.75       11.87      2.48 o 
   2   4  23       32.00       31.58      3.18 o 
   3   4  23       27.90       34.71     10.28 o 
   0   5  23       34.94       45.04      3.71 o 
   1   5  23      122.09      118.43      3.41 o 
   2   5  23       33.10       45.40      4.11 o 
   0   6  23       16.28       26.43      8.10 o 
   1   6  23       11.25       23.60      6.10 o 
   2   6  23        7.53        6.28      5.44 o 
   0   7  23        5.27       -3.49      5.56 o 
   1   7  23       32.22       29.49      6.62 o 
   0   0  24      245.19      255.26     19.42 o 
   1   0  24        1.12       -2.20      2.54 o 
   2   0  24        2.01        7.44      2.90 o 
   3   0  24        0.12        4.47     11.66 o 
   0   1  24       18.83       22.36      3.95 o 
   1   1  24      194.21      195.42      8.33 o 
   2   1  24       93.01       96.71      4.18 o 
   3   1  24       16.15       -5.02      5.62 o 
   0   2  24       38.91       46.04      2.70 o 
   1   2  24       98.75      102.01      2.94 o 
   2   2  24       87.69       81.54      3.71 o 
   3   2  24        5.09       12.73      4.35 o 
   0   3  24        6.18       -0.20      3.73 o 
   1   3  24       27.61       25.52      2.71 o 
   2   3  24        2.99       -0.24      2.42 o 
   3   3  24       18.90       26.21      7.29 o 
   0   4  24        0.37        0.03      3.17 o 
   1   4  24        3.62        4.87      2.99 o 
   2   4  24       19.17       14.67      3.26 o 
   0   5  24      115.95      121.48      8.13 o 
   1   5  24       31.09       26.29      3.96 o 
   2   5  24        9.29        7.16      3.71 o 
   0   6  24        0.11        8.18      4.96 o 
   1   6  24       29.12       22.07      3.84 o 
   2   6  24        4.41        3.44      4.42 o 
   0   7  24        8.20        7.39      5.82 o 
   1   7  24        7.33        9.01      5.57 o 
   1   0  25       32.02       23.18      5.92 o 
   2   0  25        1.42        4.33      4.93 o 
   3   0  25        5.97        6.94      8.56 o 
   0   1  25        5.36        9.06      2.62 o 
   1   1  25       22.53       21.91      1.88 o 
   2   1  25       25.64       25.61      3.24 o 
   3   1  25       31.42       31.51      5.07 o 
   0   2  25      110.14      109.92      3.56 o 
   1   2  25        7.57        7.50      1.93 o 
   2   2  25       84.17       94.03      4.52 o 
   3   2  25       26.08       28.70      5.16 o 
   0   3  25      165.86      162.75      4.61 o 
   1   3  25       11.90        8.75      2.59 o 
   2   3  25        0.59        3.75      2.50 o 
   0   4  25       23.61       22.57      3.38 o 
   1   4  25       83.32       94.68      5.65 o 
   2   4  25        1.87        6.66      2.82 o 
   0   5  25       20.03       23.21      8.48 o 
   1   5  25       53.92       60.79      4.15 o 
   2   5  25       29.71       27.51      4.58 o 
   0   6  25       10.51        8.30      6.11 o 
   1   6  25       16.92        6.37      3.36 o 
   0   7  25        1.77        2.17     13.78 o 
   0   0  26       89.76       73.64      4.58 o 
   1   0  26       47.73       48.84      3.12 o 
   2   0  26       29.63       38.84      3.45 o 
   3   0  26        4.74        3.93      7.97 o 
   0   1  26       59.82       54.43      2.92 o 
   1   1  26       16.13       15.82      2.46 o 
   2   1  26       34.41       36.97      3.28 o 
   3   1  26       30.96       34.35     11.58 o 
   0   2  26      123.61      134.90      5.96 o 
   1   2  26       12.69       16.54      2.16 o 
   2   2  26       13.87       23.03      2.98 o 
   0   3  26      138.80      144.95      4.50 o 
   1   3  26       52.74       55.45      3.90 o 
   2   3  26        7.37        2.03      3.57 o 
   0   4  26      146.88      160.04     12.59 o 
   1   4  26       51.94       58.68      5.47 o 
   2   4  26        4.56        7.85      3.14 o 
   0   5  26        2.39        5.20      3.35 o 
   1   5  26       32.36       34.93      3.84 o 
   2   5  26        2.49       -1.20      3.63 o 
   0   6  26       40.65       38.47      6.04 o 
   1   6  26        0.55        2.39      4.75 o 
   1   0  27        5.30        7.87      3.35 o 
   2   0  27       26.94       16.44      3.32 o 
   0   1  27        7.31        5.77      3.38 o 
   1   1  27      136.13      135.23      2.81 o 
   2   1  27        3.70        7.61      2.42 o 
   0   2  27       16.20       13.15      3.28 o 
   1   2  27        7.98        4.89      2.34 o 
   2   2  27       14.01       16.49      2.66 o 
   0   3  27        8.60        8.41      4.61 o 
   1   3  27       28.38       23.54      2.65 o 
   2   3  27       26.45       35.48      4.29 o 
   0   4  27       45.45       47.22      4.15 o 
   1   4  27        4.45        3.90      2.83 o 
   2   4  27        0.56        5.39      3.22 o 
   0   5  27        1.45        9.95      4.05 o 
   1   5  27        8.21        7.97      4.10 o 
   0   6  27        2.61        9.23      5.12 o 
   1   6  27        1.73        8.50      4.21 o 
   0   0  28      237.51      227.60     10.04 o 
   1   0  28        3.41        9.75      3.33 o 
   2   0  28        4.05        3.00      4.66 o 
   0   1  28       18.77       11.40      3.05 o 
   1   1  28       23.77       25.99      2.69 o 
   2   1  28        0.53       -4.27      2.85 o 
   0   2  28       45.26       46.46      5.66 o 
   1   2  28        5.27        2.72      2.41 o 
   2   2  28        9.71       13.56      3.67 o 
   0   3  28        2.31        2.77      2.69 o 
   1   3  28        4.77        5.06      3.19 o 
   2   3  28       20.62       11.64      5.63 o 
   0   4  28        0.88       -2.60      3.45 o 
   1   4  28       53.25       56.31      4.24 o 
   0   5  28        6.63        5.02      5.57 o 
   1   5  28        9.12        4.57      3.48 o 
   1   0  29       50.36       65.07      4.00 o 
   2   0  29       74.88       82.18      8.97 o 
   0   1  29        8.08        0.29      3.25 o 
   1   1  29       34.18       33.57      2.79 o 
   2   1  29        1.77        2.44      2.74 o 
   0   2  29        4.85        7.21      4.92 o 
   1   2  29       29.12       21.59      3.91 o 
   2   2  29        0.68        5.36      3.25 o 
   0   3  29        3.39        2.68      3.46 o 
   1   3  29        6.78       -0.38      2.60 o 
   2   3  29       12.77       26.34      6.94 o 
   0   4  29        8.27       15.43      4.00 o 
   1   4  29        1.50        0.18      3.64 o 
   0   5  29        0.00        4.94      6.72 o 
   1   5  29       20.05       12.36      4.62 o 
   0   0  30       19.98       15.64      4.47 o 
   1   0  30        1.73       -1.77      3.85 o 
   2   0  30        1.88       -2.34      5.93 o 
   0   1  30       33.83       32.20      3.47 o 
   1   1  30       12.16       13.24      3.20 o 
   2   1  30        1.68        2.10      3.26 o 
   0   2  30        3.36       -2.10      3.76 o 
   1   2  30       21.17       10.99      3.53 o 
   2   2  30       14.28       12.51      4.09 o 
   0   3  30       14.51       14.89      4.16 o 
   1   3  30       13.92       12.07      3.20 o 
   0   4  30       12.51        4.41      5.40 o 
   1   4  30        4.75        0.93      3.96 o 
   1   0  31        0.21        1.33      4.15 o 
   0   1  31        1.20       -5.66      5.31 o 
   1   1  31       16.07       17.26      3.21 o 
   0   2  31        0.69        3.28      4.09 o 
   1   2  31        0.46        5.42      3.11 o 
   0   3  31        0.49        3.42      4.64 o 
   1   3  31        6.43        2.20      3.63 o 
   0   4  31        8.54        7.38      5.99 o 
   0   0  32       90.47      108.17     13.01 o 
   1   0  32       11.09       -2.40      5.52 o 
   0   1  32        0.28       -6.58      5.58 o 
   1   1  32        6.59       11.59      3.48 o 
   0   2  32        9.34        8.80      5.60 o 
   1   2  32       18.63       29.70      6.37 o 
   0   3  32        1.22        3.21     11.50 o 
   1   0  33        1.84       -8.71      5.80 o 
   0   1  33       16.95       17.63      5.04 o 
   0   2  33        0.03        1.65      6.61 o 
                                                 
